# Supplementary material for: Impact of Vitamin D Levels on Progression-Free Survival and Response to Neoadjuvant Chemotherapy in Breast Cancer Patients: A Systematic Review and Meta-Analysis
Source: Cancers (Basel). 2024 Dec 17;16(24):4206. doi: 10.3390/cancers16244206 (PMC11674590; doi:10.3390/cancers16244206)
Supplement: Supplementary file 1 [file cancers-16-04206-s001.zip]

Archive with 1 entries (1 files):
- cancers-3345479-supplementary.pdf
